# Supplementary material for: Aquatic macroinvertebrates stabilize gravel bed sediment: A test using silk net-spinning caddisflies in semi-natural river channels
Source: PLoS One. 2019 Jan 2;14(1):e0209087. doi: 10.1371/journal.pone.0209087 (PMC6314585; doi:10.1371/journal.pone.0209087)
Supplement: S1 Table — (XLSX) [file pone.0209087.s001.xlsx]

## Sheet: Data
Treatment	Channel	Year	Density (Caddisflies/m2)	Measured critical shear stress (Pa)	Residuals	Adjusted critical shear stress (Pa)
Arctopsyche monoculture	2	2010	113	18.02	1.8	22.2
Arctopsyche monoculture	4	2010	73	26.46	-1.178	19.222
Arctopsyche monoculture	1	2010	220	29.63	-2.242	18.158
Arctopsyche monoculture	2	2010	100	17.31	1.09	21.49
Arctopsyche monoculture	1	2010	53	31.62	-0.252	20.148
Arctopsyche monoculture	2	2012	248	19.29	3.092	23.492
Arctopsyche monoculture	1	2012	248	13.6	3.1375	23.5375
Arctopsyche monoculture	2	2012	283	15.56	-0.638	19.762
Arctopsyche monoculture	4	2012	317	18.51	1.36	21.76
Ceratopsyche monoculture	1	2010	580	33.41	1.538	21.938
Ceratopsyche monoculture	2	2010	747	15.43	-0.79	19.61
Ceratopsyche monoculture	2	2010	673	15.54	-0.68	19.72
Ceratopsyche monoculture	3	2010	346	26.29	1.198	21.598
Ceratopsyche monoculture	4	2010	387	30.34	2.702	23.102
Ceratopsyche monoculture	1	2012	612	11.09	0.6275	21.0275
Ceratopsyche monoculture	4	2012	540	16.93	-0.22	20.18
Ceratopsyche monoculture	1	2012	1086	9.15	-1.3125	19.0875
Ceratopsyche monoculture	2	2012	913	15.84	-0.358	20.042
Control	3	2010	0	22.23	-2.862	17.538
Control	1	2010	0	32.1	0.228	20.628
Control	3	2010	0	18.85	-6.242	14.158
Control	4	2010	0	23.16	-4.478	15.922
Control	2	2010	0	14.8	-1.42	18.98
Control	3	2012	0	16.4	3.42667	23.8267
Control	4	2012	0	13.97	-3.18	17.22
Control	2	2012	0	12.57	-3.628	16.772
Control	1	2012	0	8.01	-2.4525	17.9475
Polyculture	4	2010	307	30.77	3.132	23.532
Polyculture	3	2010	407	27.84	2.748	23.148
Polyculture	4	2010	360	27.46	-0.178	20.222
Polyculture	1	2010	180	32.6	0.728	21.128
Polyculture	3	2010	387	30.25	5.158	25.558
Polyculture	4	2012	655	19.19	2.04	22.44
Polyculture	2	2012	621	17.73	1.532	21.932
Polyculture	3	2012	629	12.21	-0.763333	19.6367
Polyculture	3	2012	662	10.31	-2.66333	17.7367
Polyculture Expected	NaN	2010	505.28	NaN	NaN	22.0442
Polyculture Expected	NaN	2010	686.34	NaN	NaN	19.5971
Polyculture Expected	NaN	2010	559.75	NaN	NaN	19.368
Polyculture Expected	NaN	2010	291.88	NaN	NaN	21.5721
Polyculture Expected	NaN	2010	346.92	NaN	NaN	22.7883
Polyculture Expected	NaN	2012	346.69	NaN	NaN	21.7109
Polyculture Expected	NaN	2012	452.62	NaN	NaN	20.0028
Polyculture Expected	NaN	2012	909.13	NaN	NaN	19.651

## Sheet: Metadata
Column heading	Description
Treatment	Experimetal treatment of: control with no caddisflies, Arctopsyche monoculture, Ceratopsyche monoculture, Polyculture of the two species together, or the estimation of the expected value of the polyculture from the density-weighted average of the monoculture
Channel	Channel number for the Sierra Nevada Aquatic Research Laboratory semi-natural channels in Mammoth Lakes, CA
Year	Year during which that block of the experiment took place
density (Caddisflies/m2)	Density of caddisflies estimated in the sediment patch
Measured critical shear stress (Pa)	Values of critical shear stress measured in the experiment in pascals by measuring water depth and calculating critical shear stress from the depth slope product
Correction for year and channel	Residuals used to add to the measured value of critical shear stress to account for variation in year and channel
Corrected critical shear stress (Pa)	Values of critical shear stress used for data analysis
